# Supplementary material for: Adaptation of Two Wild Bird-Origin H3N8 Avian Influenza Viruses to Mammalian Hosts
Source: Viruses. 2022 May 19;14(5):1097. doi: 10.3390/v14051097 (PMC9147613; doi:10.3390/v14051097)
Supplement: Supplementary file 1 [file viruses-14-01097-s001.zip]

Archive with 1 entries (1 files):
- viruses-1720401-supplementary.pdf
